# Supplementary material for: Confinement in crystal lattice alters entire photocycle pathway of the Photoactive Yellow Protein
Source: Nat Commun. 2020 Aug 25;11:4248. doi: 10.1038/s41467-020-18065-9 (PMC7447820; doi:10.1038/s41467-020-18065-9)
Supplement: Supplementary file 4 — Source Data [file 41467_2020_18065_MOESM4_ESM.xlsx]

## Sheet: PYPS_Fig5
344			61.87	357.1	534.5
354			38.15	436.9	577.3
364			3978	413.8	496.1
374			-60.52	311.9	323.4
384	1941	-198	-139.4	75.88	3.61
394	1920	-364.5	-308.5	-242.4	-396.1
404	1468	-661.3	-470.7	-613.9	-779.1
414	288.2	-1039	-661.3	-998.5	-1187
424	-606.3	-1426	-881.9	-1356	-1568
434	-1244	-1739	-993.9	-1646	-1896
444	-1726	-1860	-973.1	-1819	-2038
454	-2004	-1732	-685.2	-1628	-1842
464	-1912	-1195	-58.75	-917.1	-1164
474	-1686	-397.9	309.2	-265.2	-463.7
484	-1664	120.3	342.9	1832	-114.8
494	-1712	322.9	259.1	57.68	-15.2
504	-1606	322.3	110.7	13.18	0
514	-1331	274.1	34.31	-15.83	0
524	-1018	217.4	2.05	0	0
534	-719.1	149.6	-7.24	0	0
544	-483.6	87.31	-9277	0	0
554	-334.2	42.97	-9901	0	0
564	-238.3	15.31	-9833	0	0

## Sheet: PYPC_fig5
344				8897	273.1
354				8.81	433.6
364				12.03	552.6
374				-5.68	552
384				-60.46	419.7
394	1688	-623.3	-748.7	-160.5	139.7
404	507.8	-849.5	-902.4	-294.9	-270.2
414	-695.5	-1100	-1036	-453.7	-739.9
424	-1348	-1327	-1201	-602.2	-1149
434	-1792	-1533	-1240	-714.2	-1418
444	-2101	-1684	-1275	-769.7	-1556
454	-2208	-1722	-1269	-666.4	-1473
464	-2398	-1558	-1161	-318.5	-1048
474	-2446	-1047	-851.2	31.42	-471.3
484	-2908	-284.6	-164	128.8	-148.8
494	-3499	383.5	306.3	79.21	-54.53
504	-3809	807.3	564.4	25.85	0
514	-3675	1095	655.5	6564	0
524	-3327	1146	664.4	0	0
534	-2872	1080	585.2	0	0
544	-2371	921.2	465.7	0	0
554	-1878	707	335.7	0	0
564	-1440	476.8	220.7	0	0
